# Supplementary material for: Instrumental variables for implementation science: exploring context-dependent causal pathways between implementation strategies and evidence-based interventions
Source: Implement Sci Commun. 2023 Dec 20;4:157. doi: 10.1186/s43058-023-00536-x (PMC10731809; doi:10.1186/s43058-023-00536-x)
Supplement: Supplementary file 1 — Additional file 1. [file 43058_2023_536_MOESM1_ESM.do]

/*
Instrumental Variables for Implementation Science: Exploring Context-Dependent Causal Pathways between Implementation Strategies and Evidence-Based Interventions

Aaloke Mody; Lindsey M. Filiatreau; Charles W. Goss; Byron J. Powell; Elvin H. Geng
*/


/* In the below example, we work through assessments of implementation, EBI efficacy, and overall effectiveness for two hypothetical implementation strategies in the same population. These examples help to demonstrate interdependencies between the implementation strategy and EBI efficacy.
*/


/* Generate Principal Strata for Implementation Strategy #1
   We start by generating a dataset of 10,000 individuals.  We assume that 40% will be "Always Takers", 33% are "Compliers", and 27% are "Never Takers". We assume there are no "Defiers". It is important to note that these principal strata are specific to the implementation strategy being assessed, and may vary for different implementation strategies (which we will explore in a later example). That is to say, "Compliers" for implementation strategy 1 may be "Never Takers" under implementation strategy 2, and vice versa. */

clear 

set seed 12345

set obs 10000

gen random=runiform()

gen principal_strata=""

replace principal_strata="Always-Taker" if random<=0.40
replace principal_strata="Complier" if random>0.40 & random<=0.73
replace principal_strata="Never-Taker" if random>0.73

drop random


/* Generate Potential Outcomes for Each Prinicple Strata

Although only one outcome is actually observed for each individual, each individual has two potential outcomes based on hypothetical scenarios where they do and do not receive the Evidence-Based Intervention (EBI). Potential outcomes are assumed to be different for each principal strata based on potential differences in both measured and unmeasured characteristics of these populations.

For "Always Takers", 45% have a positive outcome without receiving the EBI and 55% have a positive outcome with the EBI. The effect size in "Always Takers" for the EBI is +10%.
For "Compliers", 35% have a positive outcome without receiving the EBI and 50% have a positive outcome with the EBI. The effect size in "Compliers" for the EBI is +15%.
For "Never Takers", 20% have a positive outcome without receiving the EBI and 50% have a positive outcome with the EBI. The effect size in "Never Takers" for the EBI is +30%.   */

gen random=runiform()

gen potential_outcome_no_EBI=.
gen potential_outcome_with_EBI=.


replace potential_outcome_no_EBI=1 if random<=0.45 & principal_strata=="Always-Taker"
replace potential_outcome_no_EBI=0 if random>0.45 & principal_strata=="Always-Taker"

replace potential_outcome_with_EBI=1 if random<=0.55 & principal_strata=="Always-Taker"
replace potential_outcome_with_EBI=0 if random>0.55 & principal_strata=="Always-Taker"


replace potential_outcome_no_EBI=1 if random<=0.35 & principal_strata=="Complier"
replace potential_outcome_no_EBI=0 if random>0.35 & principal_strata=="Complier"

replace potential_outcome_with_EBI=1 if random<=0.50 & principal_strata=="Complier"
replace potential_outcome_with_EBI=0 if random>0.50 & principal_strata=="Complier"


replace potential_outcome_no_EBI=1 if random<=0.20 & principal_strata=="Never-Taker"
replace potential_outcome_no_EBI=0 if random>0.20 & principal_strata=="Never-Taker"

replace potential_outcome_with_EBI=1 if random<=0.50 & principal_strata=="Never-Taker"
replace potential_outcome_with_EBI=0 if random>0.50 & principal_strata=="Never-Taker"

drop random


/*Randomize who gets Implementation Strategy #1

We assume 50% on individuals will randomly receive the Implementation Strategy #1. It is critical to note that exposure to the implementation strategy has to be truly random or "as if" random (e.g., a natural experiment) for an instrumental variable (IV) analysis to be feasible, but it is not necessary the exposure is evenly distributed (i.e., does not have to be 50-50). Since exposure to the implementation strategy is random, it is also unrelated to whether they are an "Always Taker", "Complier", or "Never Taker".  */

gen random=runiform()

gen implementation_strategy=.

replace implementation_strategy=1 if random<=0.50
replace implementation_strategy=0 if random>0.50

drop random


/* Assign receipt of EBI with Implementation Strategy #1

We assign whether or not someone will receive the EBI based on 1) if they were randomly exposed to implementation strategy #1, and 2) whether they are an "Always Taker", "Complier", or "Never Taker".  */

gen EBI=.

replace EBI=1 if principal_strata=="Always-Taker"

replace EBI=0 if principal_strata=="Complier" & implementation_strategy==0
replace EBI=1 if principal_strata=="Complier" & implementation_strategy==1

replace EBI=0 if principal_strata=="Never-Taker"


/* Assign Observed Outcome with Implementation Strategy #1

Lastly, we assign each individual their observed outcomes based on 1) whether they received the EBI or not, and 2) their potential outcomes (which are also based on whether they are an "Always Taker", "Complier", or "Never Taker").  */

gen outcome=.

replace outcome=potential_outcome_no_EBI if EBI==0
replace outcome=potential_outcome_with_EBI if EBI==1


/* We have now created a hypothetical dataset of whether an individual received the implementation strategy, the EBI, and their observed outcome. These variables would all be observed and be available in a real analysis, but it is important to note that principal strata and potential outcomes would not actually be observed or available for analysis.

*/


/* First Stage - Effect of Implementation Strategy #1 on Uptake of EBI

The first step is to assess the effect of implementation strategy #1 on uptake of the EBI. This step is critical for verifying the first assumption for IV analyses: the instrument is associated with the EBI. In implementation science studies, this step is also likely to be of very high interest, and this rigorous quantitative assessment can be complemented by robust mixed-methods evaluations as well. */


logistic EBI i.implementation_strategy, or

margins i.implementation_strategy

/*
-----------------------------------------------------------------------------------------
                        |            Delta-method
                        |     Margin   std. err.      z    P>|z|     [95% conf. interval]
------------------------+----------------------------------------------------------------
implementation_strategy |
                     0  |   .3876078   .0068991    56.18   0.000     .3740858    .4011297
                     1  |   .7428685   .0061728   120.34   0.000       .73077    .7549671
-----------------------------------------------------------------------------------------
*/


margins , dydx(i.implementation_strategy)

/*
-------------------------------------------------------------------------------------------
                          |            Delta-method
                          |      dy/dx   std. err.      z    P>|z|     [95% conf. interval]
--------------------------+----------------------------------------------------------------
1.implementation_strategy |   .3552608   .0092575    38.38   0.000     .3371164    .3734051
-------------------------------------------------------------------------------------------
Note: dy/dx for factor levels is the discrete change from the base level.
*/


/* These results indicate that 38.7% of individuals not exposed to implementation strategy #1 took up the EBI, and 74.3% of those exposed to implementation strategy #1 took up the EBI. The effect of implementation strategy #1 on EBI uptake is 35.5%. This is equivalent to identifying what percent of the population are "Compliers." Differences from the inputs in generating the dataset are due to random error.  */


/* Second Stage - Effect of Implementation Strategy #1 on Outcomes

Next, we look at the overall effectiveness of implementation strategy #1 on outcomes. This estimate is analogous as the intention-to-treat estimate from randomized trials. */


logistic outcome i.implementation_strategy, or

margins i.implementation_strategy

/*
-----------------------------------------------------------------------------------------
                        |            Delta-method
                        |     Margin   std. err.      z    P>|z|     [95% conf. interval]
------------------------+----------------------------------------------------------------
implementation_strategy |
                     0  |   .3797874   .0068726    55.26   0.000     .3663174    .3932575
                     1  |   .4470377   .0070222    63.66   0.000     .4332745    .4608009
-----------------------------------------------------------------------------------------
*/


margins , dydx(i.implementation_strategy)

/*

-------------------------------------------------------------------------------------------
                          |            Delta-method
                          |      dy/dx   std. err.      z    P>|z|     [95% conf. interval]
--------------------------+----------------------------------------------------------------
1.implementation_strategy |   .0672503   .0098256     6.84   0.000     .0479923    .0865082
-------------------------------------------------------------------------------------------
Note: dy/dx for factor levels is the discrete change from the base level.
*/


/* These results indicate that 37.9% of individuals not exposed to implementation strategy #1 had a positive outcome, and 44.7% of those exposed to implementation strategy #1 had a positive outcome. The effect of implementation strategy #1 on outcomes is 6.7%.  */


/* IV Analysis - Effect of EBI on outcomes amongst "Compliers" - Complier Average Causal Effect (CACE)

To calculate the CACE, we will first manually calculate the Wald Estimate. This is calculated as (overall effectiveness)/(difference in EBI uptake) and based on the underlying assumption that all effects are seen amongst "Compliers" (i.e., those who have a difference in uptake due to implementation strategy #1). This step provides a quick check that the point estimate (without confidence intervals) is as expected. */

di .0672503 / .3552608  

// .1892984


/* Now we formally calculate the CACE with appropriate confidence intervals using in-built commands in Stata. We use biprobit as we are using binary variables for our EBI and outcome. */ 


biprobit ///
	(outcome i.EBI) ///
	(EBI = i.implementation_strategy), nolog


margins, at(EBI = (0 1)) predict(pmarg1) 

/*
Expression: Pr(outcome=1), predict(pmarg1)
1._at: EBI = 0
2._at: EBI = 1
------------------------------------------------------------------------------
             |            Delta-method
             |     Margin   std. err.      z    P>|z|     [95% conf. interval]
-------------+----------------------------------------------------------------
         _at |
          1  |   .3101538   .0160383    19.34   0.000     .2787194    .3415882
          2  |   .4864273   .0132722    36.65   0.000     .4604143    .5124403
------------------------------------------------------------------------------
*/

margins, dydx(EBI) predict(pmarg1) 

/*
------------------------------------------------------------------------------
             |            Delta-method
             |      dy/dx   std. err.      z    P>|z|     [95% conf. interval]
-------------+----------------------------------------------------------------
       1.EBI |   .1762735   .0276113     6.38   0.000     .1221564    .2303907
------------------------------------------------------------------------------
Note: dy/dx for factor levels is the discrete change from the base level.
*/


/* These results indicate that among "Compliers" for implementation strategy #1 only, 31.0% would have a positive outcome without EBI uptake, and 48.6% would have a positive outcome with EBI uptake. The effect of the EBI on outcomes amongst "Compliers" is 17.6%.  */


/*Results are similar using ivregress--Stata's in-built IV command based on ordinary least squares regression. */


ivregress 2sls outcome (EBI = implementation_strategy) 

/*
Instrumental variables 2SLS regression           
------------------------------------------------------------------------------
     outcome | Coefficient  Std. err.      z    P>|z|     [95% conf. interval]
-------------+----------------------------------------------------------------
         EBI |   .1892983   .0266914     7.09   0.000     .1369841    .2416124
       _cons |    .306414   .0158262    19.36   0.000     .2753952    .3374327
------------------------------------------------------------------------------
Instrumented: EBI
Instruments: implementation_strategy

*/


/* Contrast these results to as-treated and per-protocol estimates, which do not account for potential confounding between EBI uptake and the outcome. */


//As-Treated
logistic outcome i.EBI

margins i.EBI

/*
------------------------------------------------------------------------------
             |            Delta-method
             |     Margin   std. err.      z    P>|z|     [95% conf. interval]
-------------+----------------------------------------------------------------
         EBI |
          0  |   .2521299   .0065892    38.26   0.000     .2392154    .2650445
          1  |   .5373873   .0066292    81.06   0.000     .5243944    .5503802
------------------------------------------------------------------------------
*/


margins , dydx(i.EBI)

/*
------------------------------------------------------------------------------
             |            Delta-method
             |      dy/dx   std. err.      z    P>|z|     [95% conf. interval]
-------------+----------------------------------------------------------------
       1.EBI |   .2852574   .0093468    30.52   0.000     .2669379    .3035768
------------------------------------------------------------------------------
Note: dy/dx for factor levels is the discrete change from the base level.

*/	 
	 

	 

//Per-Protocol

gen per_protocol=1 if implementation_strategy==1 & EBI==1 | implementation_strategy==0 & EBI==0

logistic outcome i.EBI if per_protocol==1

margins i.EBI

/*
------------------------------------------------------------------------------
             |            Delta-method
             |     Margin   std. err.      z    P>|z|     [95% conf. interval]
-------------+----------------------------------------------------------------
         EBI |
          0  |   .2776686    .008104    34.26   0.000     .2617852    .2935521
          1  |   .5354458   .0081728    65.52   0.000     .5194274    .5514642
------------------------------------------------------------------------------
*/


margins , dydx(i.EBI)

/*
------------------------------------------------------------------------------
             |            Delta-method
             |      dy/dx   std. err.      z    P>|z|     [95% conf. interval]
-------------+----------------------------------------------------------------
       1.EBI |   .2577771   .0115095    22.40   0.000     .2352189    .2803353
------------------------------------------------------------------------------
Note: dy/dx for factor levels is the discrete change from the base level.

*/	 
		 
	 

	 
	 
	 
/* Estimates of Implementation, EBI Efficacy, and Overall Effectiveness under an Alternative Implementation Strategy

Now we will explore differences in EBI efficacy in teh same population, but under a different implementation strategy. For simplicity, we will use the same population with the same potential outcomes. We now assume we are testing implementation strategy #2. The key feature of implementation strategy #2 is that it targets a different population than implementation strategy #1, and this population has had historically low uptake of the EBI and worse outcomes overall. Again, for simplicity, we will assume that the "Always Takers" remain the same in this situation, but, under implementation strategy #2, the "Compliers" and "Never Takers" switch. That is "Compliers" for implementation strategy #1 are "Never Takers" under implementation strategy #2, and "Never Takers" under implementation strategy #1 are now the "Compliers" with implementation strategy #2. Although we only assume this one change in who the implementation strategy targets, it is also possible that potential outcomes also change due to effect modification between the implementation strategy and the EBI.

First, we will generate our principal strata for implementation strategy #2. Again, we will assume potential outcomes with and without the EBI will remain the same in this scenario. */


gen principal_strata2=""

replace principal_strata2="Always-Taker" if principal_strata=="Always-Taker"
replace principal_strata2="Complier" if principal_strata=="Never-Taker"
replace principal_strata2="Never-Taker" if principal_strata=="Complier"


	 
	 
/*Randomize who gets Implementation Strategy #2

We will still assume 50% on individuals will randomly receive implementation strategy #2, similar to the set-up for Implementation Strategy #1. */

gen random=runiform()

gen implementation_strategy2=.

replace implementation_strategy2=1 if random<=0.50
replace implementation_strategy2=0 if random>0.50

drop random


/* Assign receipt of EBI with Implementation Strategy #2

Again, we assign whether or not someone will receive the EBI based on if they were randomly exposed to implementation strategy #2, and 2) whether they are an "Always Taker", "Complier", or "Never Taker" for implementation strategy #2.  */

gen EBI2=.

replace EBI2=1 if principal_strata2=="Always-Taker"

replace EBI2=0 if principal_strata2=="Complier" & implementation_strategy2==0
replace EBI2=1 if principal_strata2=="Complier" & implementation_strategy2==1

replace EBI2=0 if principal_strata2=="Never-Taker"


/* Assign Observed Outcome with Implementation Strategy #2 

We now assign each individual their observed outcomes under implementation strategy #2.  */

gen outcome2=.

replace outcome2=potential_outcome_no_EBI if EBI2==0
replace outcome2=potential_outcome_with_EBI if EBI2==1


/* First Stage - Effect of Implementation Strategy #2 on Uptake of EBI

Using similar procedures above, we first assess the effect of implementation strategy #2 on uptake of the EBI. */


logistic EBI2 i.implementation_strategy2, or

margins i.implementation_strategy2

/*
------------------------------------------------------------------------------------------
                         |            Delta-method
                         |     Margin   std. err.      z    P>|z|     [95% conf. interval]
-------------------------+----------------------------------------------------------------
implementation_strategy2 |
                      0  |   .3844458   .0068872    55.82   0.000     .3709471    .3979445
                      1  |   .6575534   .0067035    98.09   0.000     .6444148    .6706919
------------------------------------------------------------------------------------------

*/


margins , dydx(i.implementation_strategy2)

/*
--------------------------------------------------------------------------------------------
                           |            Delta-method
                           |      dy/dx   std. err.      z    P>|z|     [95% conf. interval]
---------------------------+----------------------------------------------------------------
1.implementation_strategy2 |   .2731076   .0096109    28.42   0.000     .2542705    .2919447
--------------------------------------------------------------------------------------------
Note: dy/dx for factor levels is the discrete change from the base level.
*/

/* These results indicate that 38.4% of individuals not exposed to implementation strategy #2 took up the EBI, and 65.8% of those exposed to the implementation strategy took up the EBI. The effect of implementation strategy #1 on EBI uptake is 27.3%.  */


/* Second Stage - Effect of Implementation Strategy #2 on Outcomes

Next, we look at the overall effectiveness of the implementation strategy #2 on outcomes. */


logistic outcome2 i.implementation_strategy2, or

margins i.implementation_strategy2

/*
------------------------------------------------------------------------------------------
                         |            Delta-method
                         |     Margin   std. err.      z    P>|z|     [95% conf. interval]
-------------------------+----------------------------------------------------------------
implementation_strategy2 |
                      0  |   .3876528   .0068978    56.20   0.000     .3741333    .4011724
                      1  |   .4571942   .0070374    64.97   0.000     .4434012    .4709872
------------------------------------------------------------------------------------------
*/


margins , dydx(i.implementation_strategy2)

/*
--------------------------------------------------------------------------------------------
                           |            Delta-method
                           |      dy/dx   std. err.      z    P>|z|     [95% conf. interval]
---------------------------+----------------------------------------------------------------
1.implementation_strategy2 |   .0695413   .0098542     7.06   0.000     .0502275    .0888552
--------------------------------------------------------------------------------------------
Note: dy/dx for factor levels is the discrete change from the base level.
*/


/* These results indicate that 38.8% of individuals not exposed to implementation strategy #2 had a positive outcome, and 45.7% of those exposed to implementation strategy #2 had a positive outcome. The effect of the implementation strategy #2 on outcomes is 7.0%.  */


/* IV Analysis - Effect of EBI on outcomes amongst "Compliers" - Complier Average Causal Effect (CACE)
Now we formally calculate the CACE among the "Compliers" for implementation strategy #2. It is critical to note that this is a different group since implementation strategy #2 targets a different population than implementation strategy #1. */ 


biprobit ///
	(outcome2 i.EBI2) ///
	(EBI2 = i.implementation_strategy2), nolog


margins, at(EBI2 = (0 1)) predict(pmarg1) 

/*
Expression: Pr(outcome=1), predict(pmarg1)
1._at: EBI = 0
2._at: EBI = 1
------------------------------------------------------------------------------
             |            Delta-method
             |     Margin   std. err.      z    P>|z|     [95% conf. interval]
-------------+----------------------------------------------------------------
         _at |
          1  |   .2890538   .0169726    17.03   0.000      .255788    .3223195
          2  |    .547198   .0183018    29.90   0.000     .5113271     .583069
------------------------------------------------------------------------------
*/

margins, dydx(EBI2) predict(pmarg1) 

/*
------------------------------------------------------------------------------
             |            Delta-method
             |      dy/dx   std. err.      z    P>|z|     [95% conf. interval]
-------------+----------------------------------------------------------------
      1.EBI2 |   .2581442   .0339837     7.60   0.000     .1915373    .3247512
------------------------------------------------------------------------------
Note: dy/dx for factor levels is the discrete change from the base level.
*/


/* These results indicate that among "Compliers" for implementation strategy #2 only, 28.9% would have a positive outcome without EBI uptake, and 54.7% would have a positive outcome with EBI uptake. The effect of the EBI on outcomes amongst "Compliers" for implementation strategy #2 is 25.8%.


Note that although the overall effectiveness of implementation strategy #2 is similar to implementation strategy #1 (7.0% vs. 6.7%), the effect of the EBI (CACE) under the two different strategies is fairly different (25.8% vs. 17.6%). This can be attributed to implementation strategies targeting different populations, which A) leads to different levels of uptake and B) this uptake is in populations with different baseline risk for poor outcomes and who will benefit differently from the EBI.  */


	 
	 
	 
	 
